# Supplementary material for: Quantitative Measurements for Factors Influencing Implementation in School Settings: Protocol for A Systematic Review and A Psychometric and Pragmatic Analysis
Source: Int J Environ Res Public Health. 2022 Oct 5;19(19):12726. doi: 10.3390/ijerph191912726 (PMC9564866; doi:10.3390/ijerph191912726)
Supplement: Supplementary file 1 [file ijerph-19-12726-s001.zip]

Archive with 1 entries (1 files):
- ijerph-1919379-supplementary.pdf
